# Supplementary material for: Epilepsy-Induced High Affinity Blockade of the Cardiac Sodium Current INa by Lamotrigine; A Potential for Acquired Arrythmias
Source: Pharmaceuticals (Basel). 2022 Sep 29;15(10):1208. doi: 10.3390/ph15101208 (PMC9609666; doi:10.3390/ph15101208)
Supplement: Supplementary file 1 [file pharmaceuticals-15-01208-s001.zip]

Archive with 1 entries (1 files):
- pharmaceuticals-1866350-supplementary.pdf
